# Supplementary material for: Effects of Follicle-Stimulating Hormone on Human Sperm Motility In Vitro
Source: Int J Mol Sci. 2023 Mar 31;24(7):6536. doi: 10.3390/ijms24076536 (PMC10095528; doi:10.3390/ijms24076536)
Supplement: Supplementary file 1 [file ijms-24-06536-s001.zip]

Archive with 1 entries (1 files):
- ijms-2223251-supplementary.pdf
